# Supplementary material for: The Role of Gratitude in a Positive Psychology Group Intervention Program Implemented for Undergraduate Engineering Students
Source: Behav Sci (Basel). 2023 Jun 2;13(6):460. doi: 10.3390/bs13060460 (PMC10295172; doi:10.3390/bs13060460)
Supplement: Supplementary file 1 [file behavsci-13-00460-s001.zip]

Archive with 1 entries (1 files):
- behavsci-2360702-supplementary.pdf
